# Supplementary material for: Identification and Classification of Snack-Type Watermelon (Citrullus lanatus) Genotypes Using Seed Morphology and Machine Learning Techniques
Source: Foods. 2025 Nov 27;14(23):4069. doi: 10.3390/foods14234069 (PMC12692002; doi:10.3390/foods14234069)
Supplement: Supplementary file 1 [file foods-14-04069-s001.zip]

Archive with 1 entries (1 files):
- foods-3959650-supplementary.pdf
